# Supplementary material for: ﻿Three new species of Pleurothallis (Orchidaceae) from Costa Rica and Panama, with a note on asexual reproduction by prolification in Pleurothallidinae
Source: PhytoKeys. 2025 May 29;256:197–220. doi: 10.3897/phytokeys.256.140316 (PMC12142217; doi:10.3897/phytokeys.256.140316)
Supplement: XML Treatment for Pleurothallis matrisilvae [file phytokeys.256.140316-treatment1.xml]

<!DOCTYPE tp:taxon-treatment
  PUBLIC "-//TaxonX//DTD Taxonomic Treatment Publishing DTD v0 20100105//EN" "tax-treatment-NSO.dtd">
<tp:taxon-treatment xmlns:tp="http://www.plazi.org/taxpub"><tp:treatment-meta><kwd-group><label>Taxon classification</label><kwd>
              <named-content content-type="kingdom">Plantae</named-content>
            </kwd><kwd>
              <named-content content-type="order">Asparagales</named-content>
            </kwd><kwd>
              <named-content content-type="family">Orchidaceae</named-content>
            </kwd></kwd-group><mixed-citation publication-type="journal"><person-group><name><surname>Karremans</surname><given-names>Adam P.</given-names></name><name><surname>Pupulin</surname><given-names>Franco</given-names></name><name><surname>Gange</surname><given-names>John</given-names></name><name><surname>Bogarín</surname><given-names>Diego</given-names></name></person-group><article-title>﻿Three new species of <italic><tp:taxon-name><tp:taxon-name-part taxon-name-part-type="genus" reg="Pleurothallis">Pleurothallis</tp:taxon-name-part></tp:taxon-name></italic> (<tp:taxon-name><tp:taxon-name-part taxon-name-part-type="family">Orchidaceae</tp:taxon-name-part></tp:taxon-name>) from Costa Rica and Panama, with a note on asexual reproduction by prolification in <tp:taxon-name><tp:taxon-name-part taxon-name-part-type="subfamily">Pleurothallidinae</tp:taxon-name-part></tp:taxon-name></article-title><source>PhytoKeys</source><day>29</day><month>05</month><year>2025</year><volume>256</volume><fpage>197</fpage><lpage>220</lpage><pub-id pub-id-type="doi">10.3897/phytokeys.256.140316</pub-id></mixed-citation></tp:treatment-meta><tp:nomenclature><label>﻿</label><tp:taxon-name>
            <object-id xmlns:xlink="http://www.w3.org/1999/xlink" content-type="arpha" xlink:type="simple">C0944F9F-B518-5453-9722-7835ABC5B2ED</object-id>
            <tp:taxon-name-part taxon-name-part-type="genus" reg="Pleurothallis">Pleurothallis</tp:taxon-name-part>
            <tp:taxon-name-part taxon-name-part-type="species" reg="matrisilvae">matrisilvae</tp:taxon-name-part>
            <object-id xmlns:xlink="http://www.w3.org/1999/xlink" content-type="ipni" xlink:type="simple">urn:lsid:ipni.org:names:77362475-1</object-id>
          </tp:taxon-name><tp:taxon-authority>Karremans, J.Gange &amp; Pupulin</tp:taxon-authority><tp:taxon-status xmlns:xlink="http://www.w3.org/1999/xlink" xlink:type="simple">sp. nov.</tp:taxon-status></tp:nomenclature><tp:treatment-sec sec-type="material" id="SECID0E1TAE"><title>Type.</title><p>Costa Rica. • Cartago: El Guarco, San Isidro, Madreselva, Tres de Junio, Carretera Interamericana Sur, <named-content xmlns:xlink="http://www.w3.org/1999/xlink" content-type="dwc:verbatimCoordinates" xlink:type="simple"><named-content content-type="geo-json" specific-use="{&#34;type&#34;:&#34;Point&#34;,&#34;coordinates&#34;:[-83.892500,9.675278]}" id="NCID0EDUAE" xlink:type="simple">9°40'31"N, 83°53'33"W</named-content></named-content>, 2530 m, bosque pluvial montano, en bosque secundario de robles a orillas de la carretera, 5 March 2022, fl. in cult. 8 March 2022, <italic>A.P. Karremans &amp; J. Gange 9036</italic> (holotype: <abbrev xmlns:xlink="http://www.w3.org/1999/xlink" xlink:title="Lankester Botanical Garden" id="ABBRID0EKUAE" xlink:type="simple">JBL</abbrev>-spirit, M0058!; Fig. <xref ref-type="fig" rid="F3">3</xref>).</p><fig id="F3" position="float" orientation="portrait"><object-id xmlns:xlink="http://www.w3.org/1999/xlink" content-type="doi" xlink:type="simple">10.3897/phytokeys.256.140316.figure3</object-id><object-id xmlns:xlink="http://www.w3.org/1999/xlink" content-type="arpha" xlink:type="simple">C7203F76-A645-59C8-AA07-7BBE3A5A5195</object-id><label>Figure 3.</label><caption><p><italic><tp:taxon-name><tp:taxon-name-part taxon-name-part-type="genus" reg="Pleurothallis">Pleurothallis</tp:taxon-name-part><tp:taxon-name-part taxon-name-part-type="species" reg="matrisilvae">matrisilvae</tp:taxon-name-part></tp:taxon-name></italic> Karremans, J.Gange &amp; Pupulin <bold>A</bold> habit, showing some ramicauls bearing flowers and others bearing new growths <bold>B</bold> single leaf with flower <bold>C</bold> flower <bold>D</bold> dissected perianth (dorsal sepal, two lateral petals, lateral sepals fused into a synsepal and two views of the lip) <bold>E</bold> column and lip, lateral view <bold>F</bold> column and ovary, lateral and ventral views <bold>G</bold> two views of the anther cap and pollinarium. <abbrev xmlns:xlink="http://www.w3.org/1999/xlink" xlink:title="Lankester Composite Digital Plates" id="ABBRID0ETVAE" xlink:type="simple">LCDP</abbrev> prepared by APK based on <italic>Karremans 9036</italic>.</p></caption><graphic xmlns:xlink="http://www.w3.org/1999/xlink" xlink:href="phytokeys-256-197_article-140316__-g003.jpg" position="float" orientation="portrait" xlink:type="simple" id="oo_1341347.jpg"><uri content-type="original_file" xlink:type="simple">https://binary.pensoft.net/fig/1341347</uri></graphic></fig></tp:treatment-sec><tp:treatment-sec sec-type="diagnosis" id="SECID0E5VAE"><title>Diagnosis.</title><p>The flower is superficially similar to that of <italic><tp:taxon-name><tp:taxon-name-part taxon-name-part-type="genus" reg="Pleurothallis">Pleurothallis</tp:taxon-name-part><tp:taxon-name-part taxon-name-part-type="species" reg="bothros">bothros</tp:taxon-name-part></tp:taxon-name></italic>, however the new species may be distinguished by the prolific habit (vs. non-prolific), ramicauls linear, very thin throughout (vs. ramicauls subclavate, notably thickened apically), bearing 1–4 open flowers (vs. many, usually +10, simultaneous flowers), the longer flower segments (dorsal sepal 7.4–7.6 vs. 6.5–6.6 mm, lateral sepals 6.6 vs. 6.0 mm, petals 5.6–5.7 vs. 3.8–4.0 mm, lip 4.1–4.3 vs. 3.1–3.5 mm), the lanceolate petals (vs. oblong) and the black flecks on the pedicel, ovary, and external surface of the sepals (vs. no flecks).</p></tp:treatment-sec><tp:treatment-sec sec-type="description" id="SECID0EPWAE"><title>Description.</title><p>Epiphytic, caespitose, constitutively prolific, suberect to erect herbs, up to 30 cm tall. <bold><italic>Roots</italic></bold> flexuous, thin, ca. 1 mm in diameter, densely spaced, appearing fasciculate. <bold><italic>Ramicauls</italic></bold> erect to suberect, slender, up to 28 cm long, covered by tubular sheaths close to the base, tightly adpressed, up to 5 cm long. <bold><italic>Leaves</italic></bold> spreading, glossy, dark green, coriaceous, sessile, ovate-cordate with downturned margins, acuminate, blades of the primary ramicaul 4.0–7.5 × 2.0–3.8 cm. <bold><italic>Inflorescences</italic></bold> persistent, forming few to several successive multi-flowered coflorescences, each producing a single open flower, up to 4 different coflorescences bearing simultaneous single flowers, typically 1 or 2, subtended by a nearly prostrate or suberect spathe which appears deeply torn during and after anthesis, ca. 1 cm long; <bold><italic>pedicels</italic></bold> terete, pale gray-yellow, with irregular black flecks. <bold><italic>Ovary</italic></bold> clavate, 4.5–4.7 mm long, gray-green and suffused with yellow, similarly marked with black. Flowers spreading, yellow. <bold><italic>Dorsal sepal</italic></bold> elliptic-ovate, slightly concave, obtuse, 3-veined, with irregular black flecks on its adaxial surface, 7.4–7.6 × 4.5 mm, apiculate. <bold><italic>Lateral sepals</italic></bold> connate in an oblong, slightly concave synsepal, obtuse, 4-veined, 6.6 × 5.8–5.9 mm. <bold><italic>Petals</italic></bold> linear-lanceolate, oblique, acute, 1-veined, 5.6–5.7 × 1.0–1.1 mm. <bold><italic>Lip</italic></bold> triangular-ovate, resting on the synsepal, 4.1–4.3 × 2.7–2.8, margins raised, apex slightly recurved, acute, glenion a deep cavity between the raised lateral margins. <bold><italic>Column</italic></bold> straight, transversely subrectangular, 1.7–1.9 mm long, apically 2.1 mm wide, with a ca. 1 mm column foot, the anther and stigma apical. <bold><italic>Anther cap</italic></bold> ovate, cucullate, obtuse at the base, bilobed apically, 2-celled. <bold><italic>Pollinarium</italic></bold> composed of 2, narrowly ovate-pyriform pollinia, connected to a liquid, drop-like viscidium. <bold><italic>Fruits</italic></bold> and <bold><italic>seeds</italic></bold> unknown. This description is based on <italic>A.P. Karremans &amp; J. Gange 9036, D.E. Mora s.n.</italic>, and <italic>D. Bogarín et al. 13652</italic>.</p></tp:treatment-sec><tp:treatment-sec sec-type="material" id="SECID0EGYAE"><title>Additional specimens examined.</title><p>Costa Rica. • Cartago: Cordillera de Talamanca, alt. 2400 m, <italic>D.E. Mora s.n.</italic> (USJ!). Cartago: El Guarco, Cañón, Bajo Gloria, Centro Ecoturístico Los Robles, inicio del sendero Danta, <named-content xmlns:xlink="http://www.w3.org/1999/xlink" content-type="dwc:verbatimCoordinates" xlink:type="simple"><named-content content-type="geo-json" specific-use="{&#34;type&#34;:&#34;Point&#34;,&#34;coordinates&#34;:[-83.915544,9.704158]}" id="NCID0ERYAE" xlink:type="simple">9°42'14.97"N, 83°54'55.96"W</named-content></named-content>, 2332 m, epífitas en árboles alrededor de los senderos, bosque muy húmedo montano bajo, 12 February 2022, fl. in cult. 19 April 2022, <italic>D. Bogarín 13652, S. Bogarín, M. Bonilla &amp; O.A. Pérez-Escobar</italic> (<abbrev xmlns:xlink="http://www.w3.org/1999/xlink" xlink:title="Lankester Botanical Garden" id="ABBRID0EYYAE" xlink:type="simple">JBL</abbrev>-Spirit, E1544!; Fig. <xref ref-type="fig" rid="F4">4B</xref>). • San José-Cartago: Dota-El Guarco, Copey-Cañon, ca. 100 m deviation point in front of the Liceo Rural of Cañon, slopes of Cerro Artieda, <named-content xmlns:xlink="http://www.w3.org/1999/xlink" content-type="dwc:verbatimCoordinates" xlink:type="simple"><named-content content-type="geo-json" specific-use="{&#34;type&#34;:&#34;Point&#34;,&#34;coordinates&#34;:[-83.919456,9.681233]}" id="NCID0EDZAE" xlink:type="simple">9°40'52.44"N, 83°55'10.04” W</named-content></named-content>, 2545 m, epiphytic on scattered trees in pastures and remnants of secondary woods, 3 March 2022, fl. in cult. 21 April 2022, <italic>F. Pupulin 8951 &amp; D. Bogarín</italic> (<abbrev xmlns:xlink="http://www.w3.org/1999/xlink" xlink:title="Lankester Botanical Garden" id="ABBRID0EKZAE" xlink:type="simple">JBL</abbrev>-spirit, E1545!).</p><fig id="F4" position="float" orientation="portrait"><object-id xmlns:xlink="http://www.w3.org/1999/xlink" content-type="doi" xlink:type="simple">10.3897/phytokeys.256.140316.figure4</object-id><object-id xmlns:xlink="http://www.w3.org/1999/xlink" content-type="arpha" xlink:type="simple">FE2B4DA0-52E6-54DA-8BC7-412DB4B2DA9F</object-id><label>Figure 4.</label><caption><p><italic><tp:taxon-name><tp:taxon-name-part taxon-name-part-type="genus" reg="Pleurothallis">Pleurothallis</tp:taxon-name-part><tp:taxon-name-part taxon-name-part-type="species" reg="matrisilvae">matrisilvae</tp:taxon-name-part></tp:taxon-name></italic> Karremans, J.Gange &amp; Pupulin composite <bold>A</bold> the florally similar <italic><tp:taxon-name><tp:taxon-name-part taxon-name-part-type="genus" reg="Pleurothallis">P.</tp:taxon-name-part><tp:taxon-name-part taxon-name-part-type="species" reg="bothros">bothros</tp:taxon-name-part></tp:taxon-name></italic> (<italic><abbrev xmlns:xlink="http://www.w3.org/1999/xlink" xlink:title="Lankester Botanical Garden" id="ABBRID0EP1AE" xlink:type="simple">JBL</abbrev>-sn</italic>) <bold>B</bold> bearing a single open flower and several developing buds (<italic>Bogarín 13652</italic>) <bold>C</bold> epiphytic plant in its natural habitat in Madreselva on the central Talamanca range, showing the prolific growth and asexual production of new units. Photographs by APK.</p></caption><graphic xmlns:xlink="http://www.w3.org/1999/xlink" xlink:href="phytokeys-256-197_article-140316__-g004.jpg" position="float" orientation="portrait" xlink:type="simple" id="oo_1341348.jpg"><uri content-type="original_file" xlink:type="simple">https://binary.pensoft.net/fig/1341348</uri></graphic></fig></tp:treatment-sec><tp:treatment-sec sec-type="Eponymy" id="SECID0E61AE"><title>Eponymy.</title><p>From the Latin “<italic>matrisilva</italic>”, mother-forest, honoring the locality Madreselva, where the type specimen was collected.</p></tp:treatment-sec><tp:treatment-sec sec-type="phenology" id="SECID0EH2AE"><title>Phenology.</title><p>Flowering has been recorded at least from November to April, which approximately corresponds to the end of the rainy season and the first months of the dry season in Costa Rica.</p></tp:treatment-sec><tp:treatment-sec sec-type="distribution" id="SECID0EM2AE"><title>Distribution and ecology.</title><p>Currently known only from central Costa Rica, where the species is found growing either epiphytically, mainly on oaks, or terrestrially, on the leaf mulch rich ground, in montane or cloud forests at high elevations around 2300–2550 m (Fig. <xref ref-type="fig" rid="F4">4C</xref>). <italic><tp:taxon-name><tp:taxon-name-part taxon-name-part-type="genus" reg="Pleurothallis">Pleurothallis</tp:taxon-name-part><tp:taxon-name-part taxon-name-part-type="species" reg="matrisilvae">matrisilvae</tp:taxon-name-part></tp:taxon-name></italic> is not a particularly rare species, but all currently known specimens were collected in the same general area on the Cordillera de Talamanca in the province of Cartago.</p></tp:treatment-sec><tp:treatment-sec sec-type="notes" id="SECID0EB3AE"><title>Notes.</title><p>Contrary to the other species described here, <italic><tp:taxon-name><tp:taxon-name-part taxon-name-part-type="genus" reg="Pleurothallis">Pleurothallis</tp:taxon-name-part><tp:taxon-name-part taxon-name-part-type="species" reg="matrisilvae">matrisilvae</tp:taxon-name-part></tp:taxon-name></italic> is typically prolific when growing as an epiphyte, while it is mostly non-prolific when found growing on top of organic matter on the ground. The new species is morphologically similar to <italic><tp:taxon-name><tp:taxon-name-part taxon-name-part-type="genus" reg="Pleurothallis">P.</tp:taxon-name-part><tp:taxon-name-part taxon-name-part-type="species" reg="bothros">bothros</tp:taxon-name-part></tp:taxon-name></italic> and its relatives. It, however, grows at higher elevations and is distinguished by the often-prolific habit, the thin ramicauls and especially by having mainly one or two flowers open at once, which is unlike all other species in the <italic><tp:taxon-name><tp:taxon-name-part taxon-name-part-type="genus" reg="Pleurothallis">P.</tp:taxon-name-part><tp:taxon-name-part taxon-name-part-type="species" reg="bothros">bothros</tp:taxon-name-part></tp:taxon-name></italic> group (<xref ref-type="bibr" rid="B12">Karremans and Jiménez 2018</xref>). It is most similar to <italic><tp:taxon-name><tp:taxon-name-part taxon-name-part-type="genus" reg="Pleurothallis">Pleurothallis</tp:taxon-name-part><tp:taxon-name-part taxon-name-part-type="species" reg="bothros">bothros</tp:taxon-name-part></tp:taxon-name></italic>, which is endemic to the Cordillera de Guanacaste and Tilarán in the northern provinces of Alajuela, Guanacaste, and Puntarenas in Costa Rica, where it grows at mid elevations between 750 and 1750 m. The other two members of the <italic><tp:taxon-name><tp:taxon-name-part taxon-name-part-type="genus" reg="Pleurothallis">P.</tp:taxon-name-part><tp:taxon-name-part taxon-name-part-type="species" reg="bothros">bothros</tp:taxon-name-part></tp:taxon-name></italic> group, <italic><tp:taxon-name><tp:taxon-name-part taxon-name-part-type="genus" reg="Pleurothallis">P.</tp:taxon-name-part><tp:taxon-name-part taxon-name-part-type="species" reg="hawkingii">hawkingii</tp:taxon-name-part></tp:taxon-name></italic> Karremans &amp; J.E.Jiménez and <italic><tp:taxon-name><tp:taxon-name-part taxon-name-part-type="genus" reg="Pleurothallis">P.</tp:taxon-name-part><tp:taxon-name-part taxon-name-part-type="species" reg="vide-vallis">vide-vallis</tp:taxon-name-part></tp:taxon-name></italic> Karremans &amp; J.E.Jiménez can be easily separated from <italic><tp:taxon-name><tp:taxon-name-part taxon-name-part-type="genus" reg="Pleurothallis">P.</tp:taxon-name-part><tp:taxon-name-part taxon-name-part-type="species" reg="matrisilvae">matrisilvae</tp:taxon-name-part></tp:taxon-name></italic> by the non-prolific habit (vs. prolific), three or more flowers opening simultaneously (vs. typically one or two), their pale yellow flowers suffused with a pink (vs. solid yellow), the broad, oblique petals (vs. narrow, straight), and the proportionally much larger lip. Both are only known from the Cordillera de Guanacaste in northern Costa Rica (<xref ref-type="bibr" rid="B12">Karremans and Jiménez 2018</xref>).</p></tp:treatment-sec><ref-list><ref id="B12"><mixed-citation xmlns:xlink="http://www.w3.org/1999/xlink" xlink:type="simple"><person-group><name name-style="western"><surname>Karremans</surname><given-names>AP</given-names></name><name name-style="western"><surname>Jiménez</surname><given-names>JE</given-names></name></person-group> (<year>2018</year>) <article-title><italic><tp:taxon-name><tp:taxon-name-part taxon-name-part-type="genus">Pleurothallis</tp:taxon-name-part><tp:taxon-name-part taxon-name-part-type="species">hawkingii</tp:taxon-name-part></tp:taxon-name></italic> and <italic><tp:taxon-name><tp:taxon-name-part taxon-name-part-type="genus">Pleurothallis</tp:taxon-name-part><tp:taxon-name-part taxon-name-part-type="species">vide-vallis</tp:taxon-name-part></tp:taxon-name></italic> (<tp:taxon-name><tp:taxon-name-part taxon-name-part-type="family">Orchidaceae</tp:taxon-name-part></tp:taxon-name>; <tp:taxon-name><tp:taxon-name-part taxon-name-part-type="subfamily">Epidendroideae</tp:taxon-name-part></tp:taxon-name>), two new species from Cordillera de Guanacaste in Costa Rica.</article-title><source>Phytotaxa</source><volume>349</volume>: <fpage>185</fpage>–<lpage>191</lpage>. <ext-link xlink:href="10.11646/phytotaxa.349.2.10" ext-link-type="doi" xlink:type="simple">https://doi.org/10.11646/phytotaxa.349.2.10</ext-link></mixed-citation></ref></ref-list></tp:taxon-treatment>
