# Supplementary material for: ﻿Three new species of Pleurothallis (Orchidaceae) from Costa Rica and Panama, with a note on asexual reproduction by prolification in Pleurothallidinae
Source: PhytoKeys. 2025 May 29;256:197–220. doi: 10.3897/phytokeys.256.140316 (PMC12142217; doi:10.3897/phytokeys.256.140316)
Supplement: XML Treatment for Pleurothallis pridgeoniana [file phytokeys.256.140316-treatment2.xml]

<!DOCTYPE tp:taxon-treatment
  PUBLIC "-//TaxonX//DTD Taxonomic Treatment Publishing DTD v0 20100105//EN" "tax-treatment-NSO.dtd">
<tp:taxon-treatment xmlns:tp="http://www.plazi.org/taxpub"><tp:treatment-meta><kwd-group><label>Taxon classification</label><kwd>
              <named-content content-type="kingdom">Plantae</named-content>
            </kwd><kwd>
              <named-content content-type="order">Asparagales</named-content>
            </kwd><kwd>
              <named-content content-type="family">Orchidaceae</named-content>
            </kwd></kwd-group><mixed-citation publication-type="journal"><person-group><name><surname>Karremans</surname><given-names>Adam P.</given-names></name><name><surname>Pupulin</surname><given-names>Franco</given-names></name><name><surname>Gange</surname><given-names>John</given-names></name><name><surname>Bogarín</surname><given-names>Diego</given-names></name></person-group><article-title>﻿Three new species of <italic><tp:taxon-name><tp:taxon-name-part taxon-name-part-type="genus" reg="Pleurothallis">Pleurothallis</tp:taxon-name-part></tp:taxon-name></italic> (<tp:taxon-name><tp:taxon-name-part taxon-name-part-type="family">Orchidaceae</tp:taxon-name-part></tp:taxon-name>) from Costa Rica and Panama, with a note on asexual reproduction by prolification in <tp:taxon-name><tp:taxon-name-part taxon-name-part-type="subfamily">Pleurothallidinae</tp:taxon-name-part></tp:taxon-name></article-title><source>PhytoKeys</source><day>29</day><month>05</month><year>2025</year><volume>256</volume><fpage>197</fpage><lpage>220</lpage><pub-id pub-id-type="doi">10.3897/phytokeys.256.140316</pub-id></mixed-citation></tp:treatment-meta><tp:nomenclature><label>﻿</label><tp:taxon-name>
            <object-id xmlns:xlink="http://www.w3.org/1999/xlink" content-type="arpha" xlink:type="simple">A8E88CED-A6B4-5C96-82E1-EF16E883DE23</object-id>
            <tp:taxon-name-part taxon-name-part-type="genus" reg="Pleurothallis">Pleurothallis</tp:taxon-name-part>
            <tp:taxon-name-part taxon-name-part-type="species" reg="pridgeoniana">pridgeoniana</tp:taxon-name-part>
            <object-id xmlns:xlink="http://www.w3.org/1999/xlink" content-type="ipni" xlink:type="simple">urn:lsid:ipni.org:names:77362476-1</object-id>
          </tp:taxon-name><tp:taxon-authority>Karremans, Bogarín &amp; Pupulin</tp:taxon-authority><tp:taxon-status xmlns:xlink="http://www.w3.org/1999/xlink" xlink:type="simple">sp. nov.</tp:taxon-status></tp:nomenclature><tp:treatment-sec sec-type="material" id="SECID0ERAAG"><title>Type.</title><p>Costa Rica. Puntarenas: Buenos Aires, Buenos Aires, camino a Cerros Utyum, <named-content xmlns:xlink="http://www.w3.org/1999/xlink" content-type="dwc:verbatimCoordinates" xlink:type="simple"><named-content content-type="geo-json" specific-use="{&#34;type&#34;:&#34;Point&#34;,&#34;coordinates&#34;:[-83.214331,9.301369]}" id="NCID0E1AAG" xlink:type="simple">9°18'04.93"N, 83°12'51.59"W</named-content></named-content>, 2157 m, bosque pluvial montano bajo, epífitas en bosque secundario, 16 January 2017, fl. in cult. 20 December 2017, <italic>A.P. Karremans, D. Bogarín, M. Cedeño, I. Chinchilla, M. Díaz, E. Kaes, P. Lehmann &amp; O. Zúñiga 7600</italic> (holotype: <abbrev xmlns:xlink="http://www.w3.org/1999/xlink" xlink:title="Lankester Botanical Garden" id="ABBRID0EBBAG" xlink:type="simple">JBL</abbrev>-spirit, E1514!; isotype, USJ!; Fig. <xref ref-type="fig" rid="F5">5</xref>).</p><fig id="F5" position="float" orientation="portrait"><object-id xmlns:xlink="http://www.w3.org/1999/xlink" content-type="doi" xlink:type="simple">10.3897/phytokeys.256.140316.figure5</object-id><object-id xmlns:xlink="http://www.w3.org/1999/xlink" content-type="arpha" xlink:type="simple">CAE29116-C82D-5171-9520-3DF1DADFEF2E</object-id><label>Figure 5.</label><caption><p><italic><tp:taxon-name><tp:taxon-name-part taxon-name-part-type="genus" reg="Pleurothallis">Pleurothallis</tp:taxon-name-part><tp:taxon-name-part taxon-name-part-type="species" reg="pridgeoniana">pridgeoniana</tp:taxon-name-part></tp:taxon-name></italic> Karremans, Bogarín &amp; Pupulin <bold>A</bold> habit showing the typical prolific vegetative growth <bold>B</bold> prolific growth featuring a single flower on a secondary ramicaul <bold>C</bold> flower <bold>D</bold> dissected perianth (dorsal sepal, two lateral petals, two lateral sepals fused into a synsepal and a view of the lip) <bold>E</bold> lip <bold>F</bold> column and lip, lateral view <bold>G</bold> column, lip and ovary, lateral view <bold>H</bold> anther cap and pollinarium. <abbrev xmlns:xlink="http://www.w3.org/1999/xlink" xlink:title="Lankester Composite Digital Plates" id="ABBRID0EMCAG" xlink:type="simple">LCDP</abbrev> prepared by APK based on <italic>Karremans 7600</italic> (<bold>A, C–H</bold>) and <italic>Bogarin 8632</italic> (<bold>B</bold>).</p></caption><graphic xmlns:xlink="http://www.w3.org/1999/xlink" xlink:href="phytokeys-256-197_article-140316__-g005.jpg" position="float" orientation="portrait" xlink:type="simple" id="oo_1341349.jpg"><uri content-type="original_file" xlink:type="simple">https://binary.pensoft.net/fig/1341349</uri></graphic></fig></tp:treatment-sec><tp:treatment-sec sec-type="diagnosis" id="SECID0E4CAG"><title>Diagnosis.</title><p>Vegetatively similar to <italic><tp:taxon-name><tp:taxon-name-part taxon-name-part-type="genus" reg="Pleurothallis">P.</tp:taxon-name-part><tp:taxon-name-part taxon-name-part-type="species" reg="vinealis">vinealis</tp:taxon-name-part></tp:taxon-name></italic>, but distinguished by the significantly shorter plants, up to 30 cm long (vs. exceeding 1 m), the shorter ramicauls 7.5–26.0 cm (vs. up to 40 cm long), the significantly smaller dorsal sepal (6.8–7.0 × 3.3–3.4 mm vs. 11–14 × 4.5–5.5 mm), synsepal (5.5–6.5 × 4.1–4.2 mm vs. 11–14 × 4.5–5.5 mm), and lip (2.4–2.6 × 1.6–1.7 mm vs. 5.5–6.5 × 3 mm). The flowers are transparent yellow, with a rose to purple suffusion (vs. brown), the lip is triangular-ovate (vs. oblong) the margins being shortly glandular (vs. denticulate), slightly raised but lacking a central sulcus (vs. prominently sulcate).</p></tp:treatment-sec><tp:treatment-sec sec-type="description" id="SECID0EODAG"><title>Description.</title><p>Epiphytic, caespitose, strictly prolific, erect to suberect herb, up to 30 cm long. <bold><italic>Roots</italic></bold> flexuous, thin, ca. 1 mm in diameter, densely spaced, appearing fasciculate. <bold><italic>Primary ramicauls</italic></bold> erect to suberect, slender, 7.5–26.0 cm long, with 2 basal tubular, tightly adpressed, papyraceous sheaths, up to 2.0–6.0 cm long. <bold><italic>Secondary ramicauls</italic></bold> 1.5–8.0 cm long, produced profusely from the floral meristem on the apex of prior ramicauls, being able to produce clumps and chains of multiple ramicauls before severing naturally. <bold><italic>Leaves</italic></bold> spreading to pendent, coriaceous, sessile, narrowly ovate to cordate, acute, blades of primary ramicauls 4.0–7.7 × 1.8–5.0 cm, blades on secondary ramicauls 2.5–5.2 × 1.0–2.5 cm. <bold><italic>Inflorescence</italic></bold> persistent, forming successive multi-flowered coflorescences with a single open flower, subtended by a nearly prostrate or suberect spathe which appears deeply torn over time, ca. 1 cm long; pedicels cylindrical. <bold><italic>Ovary</italic></bold> slightly clavate, ca. 3 mm long, green, with a few black dots and occasional crystals. <bold><italic>Flowers</italic></bold> spreading, transparent yellow, with a rose to purple suffusion of varying intensity, especially observed on the petals, lip, column, and anther cap. <bold><italic>Dorsal sepal</italic></bold> narrowly ovate to elliptic, acute, 3-veined, 6.8–7.0 × 3.3–3.4 mm. <bold><italic>Lateral sepals</italic></bold> connate in an ovate synsepal, acute, 4-veined, 5.5–6.5 × 4.1–4.2 mm. <bold><italic>Petals</italic></bold> naturally drooping, linear-lanceolate, oblique, acute, 1-veined, 5.1–5.4 × 0.6–0.7 mm, glandular, with the margins erose. <bold><italic>Lip</italic></bold> triangular-ovate, resting on the synsepal, 2.4–2.6 × 1.6–1.7 mm, blade glandular-papillose, margins minutely glandular, slightly raised, acute, shortly apiculate, with a pair of shoulder-like basal lobes. Glenion a shallow, oblong cavity between raised lateral margins. <bold><italic>Column</italic></bold> straight, transversely suboblong, ca. 1.5 mm long, with a short column foot, the anther and stigma apical. <bold><italic>Anther cap</italic></bold> ovate, cucullate, obtuse, 2-celled. <bold><italic>Pollinarium</italic></bold> composed of 2 narrowly ovate-pyriform pollinia connected to a liquid, drop-like viscidium. <bold><italic>Fruits</italic></bold> and <bold><italic>seeds</italic></bold> unknown. This description is based on <italic>A.P. Karremans et al. 7600, A.P. Karremans et al. 9135, D. Bogarín et al. 8632, D. Bogarín et al. 12131</italic> and <italic>I. Chinchilla et al. 2865</italic>.</p></tp:treatment-sec><tp:treatment-sec sec-type="material" id="SECID0EIFAG"><title>Additional specimens examined.</title><p>Costa Rica-Panama. • Puntarenas-Chiriquí: Coto Brus-Renacimiento, línea fronteriza entre Cerro Quijada del Diablo y Cerro Pando, entre mojones N.336–338, <named-content xmlns:xlink="http://www.w3.org/1999/xlink" content-type="dwc:verbatimCoordinates" xlink:type="simple"><named-content content-type="geo-json" specific-use="{&#34;type&#34;:&#34;Point&#34;,&#34;coordinates&#34;:[-82.733092,8.914417]}" id="NCID0ERFAG" xlink:type="simple">8°54'51.9"N, 82°43'59.13"W</named-content></named-content>, 2205 m, bosque muy húmedo premontano, epífita en bosque primario, “<italic>in itinere per limitem Costa Rica et Panama inter montis Quijada del Diablo et montis Pando</italic>”, 19 April 2011, fl. in cult. 14 March 2022, <italic>D. Bogarín, D. Jiménez &amp; A.P. Karremans 8632</italic> (<abbrev xmlns:xlink="http://www.w3.org/1999/xlink" xlink:title="Lankester Botanical Garden" id="ABBRID0E1FAG" xlink:type="simple">JBL</abbrev>-spirit, E1542!, Fig. <xref ref-type="fig" rid="F5">5B</xref>). Costa Rica-Panama. • Puntarenas-Chiriquí: Coto Brus-Renacimiento, línea fronteriza entre Cerro Quijada del Diablo y Cerro Pando, entre mojones N.336–338, <named-content xmlns:xlink="http://www.w3.org/1999/xlink" content-type="dwc:verbatimCoordinates" xlink:type="simple"><named-content content-type="geo-json" specific-use="{&#34;type&#34;:&#34;Point&#34;,&#34;coordinates&#34;:[-82.733092,8.914417]}" id="NCID0EFGAG" xlink:type="simple">8°54'51.9"N, 82°43'59.13"W</named-content></named-content>, 2205 m, bosque muy húmedo premontano, epífita en bosque primario, “<italic>in itinere per limitem Costa Rica et Panama inter montis Quijada del Diablo et montis Pando</italic>”, 19 April 2011 fl. in cult. 8 October 2021, <italic>D. Bogarín 8637, D. Jiménez &amp; A.P. Karremans</italic> (<abbrev xmlns:xlink="http://www.w3.org/1999/xlink" xlink:title="Lankester Botanical Garden" id="ABBRID0EOGAG" xlink:type="simple">JBL</abbrev>-spirit, A0558!). Costa Rica. • Puntarenas: Coto Brus, Sabalito, Zona Protectora Las Tablas, 13 km al noreste de Lucha, Sitio Coto Brus, entre Río Surá y Quebrada Sutú, Finca de Miguel Sandí, <named-content xmlns:xlink="http://www.w3.org/1999/xlink" content-type="dwc:verbatimCoordinates" xlink:type="simple"><named-content content-type="geo-json" specific-use="{&#34;type&#34;:&#34;Point&#34;,&#34;coordinates&#34;:[-82.741917,8.946139]}" id="NCID0EVGAG" xlink:type="simple">8°56'46.1"N, 82°44'30.9"W</named-content></named-content>, 1778 m, bosque pluvial montano bajo, epífitas en potreros arbolados, 6 June 2010, <italic>A.P. Karremans 2829 &amp; D. Bogarín</italic> (Fig. <xref ref-type="fig" rid="F6">6I</xref>). • Puntarenas: Buenos Aires, Buenos Aires, camino a Cerros Utyum, <named-content xmlns:xlink="http://www.w3.org/1999/xlink" content-type="dwc:verbatimCoordinates" xlink:type="simple"><named-content content-type="geo-json" specific-use="{&#34;type&#34;:&#34;Point&#34;,&#34;coordinates&#34;:[-83.214331,9.301369]}" id="NCID0EDHAG" xlink:type="simple">9°18'04.93"N, 83°12'51.59"W</named-content></named-content>, 2157 m, bosque pluvial montano bajo, epífitas en bosque secundario, 16 January 2017, <italic>D. Bogarín, M. Cedeño, I. Chinchilla, M. Díaz, E. Kaes, A.P. Karremans, P. Lehmann &amp; O. Zúñiga 12131</italic> [<abbrev xmlns:xlink="http://www.w3.org/1999/xlink" xlink:title="Lankester Botanical Garden" id="ABBRID0EKHAG" xlink:type="simple">JBL</abbrev>-spirit, A0375! (fl. in cult. 9 May 2019), A0877! (fl. in cult. 21 March 2023)]. • Puntarenas: Buenos Aires, Buenos Aires. Olán, en el sendero de la Transutyum, después del arbolado, <named-content xmlns:xlink="http://www.w3.org/1999/xlink" content-type="dwc:verbatimCoordinates" xlink:type="simple"><named-content content-type="geo-json" specific-use="{&#34;type&#34;:&#34;Point&#34;,&#34;coordinates&#34;:[-83.215033,9.299075]}" id="NCID0ERHAG" xlink:type="simple">9°17'56.67"N, 83°12'54.12"W</named-content></named-content>, 2107 m, bosque pluvial montano bajo, bosque primario, epífita, a media luz, 16 January 2017, <italic>I. Chinchilla, D. Bogarín, A.P. Karremans, M. Díaz-Morales, M. Cedeño &amp; E. Kaes 2865</italic> [<abbrev xmlns:xlink="http://www.w3.org/1999/xlink" xlink:title="Lankester Botanical Garden" id="ABBRID0EYHAG" xlink:type="simple">JBL</abbrev>-spirit, A0187! (fl. in cult. 19 December 2018), K0154! (fl. in cult. 18 agosto 2021), E1543! (fl. in cult. 14 marzo 2022), Fig. <xref ref-type="fig" rid="F6">6R</xref>]. • Puntarenas: Buenos Aires, Potrero Grande, Altamira, Parque Internacional La Amistad, Sector Altamira, sendero al Valle del Silencio, base del Cerro Hoffmann, <named-content xmlns:xlink="http://www.w3.org/1999/xlink" content-type="dwc:verbatimCoordinates" xlink:type="simple"><named-content content-type="geo-json" specific-use="{&#34;type&#34;:&#34;Point&#34;,&#34;coordinates&#34;:[-82.978333,9.084722]}" id="NCID0EDIAG" xlink:type="simple">9°05'05"N, 82°58'42"W</named-content></named-content>, 2450 m, 15 May 2022, <italic>A.P. Karremans, I. Chinchilla, L. Oses, G. Rojas-Alvarado &amp; F. Vargas Acuña 9135</italic> [<abbrev xmlns:xlink="http://www.w3.org/1999/xlink" xlink:title="Lankester Botanical Garden" id="ABBRID0EKIAG" xlink:type="simple">JBL</abbrev>-spirit, A0934! (fl. in cult. 25 July 2024), A0937! (fl. in cult. 25 July 2023), K0412! (fl. in cult. 3 April 2024)]. • Puntarenas: Coto Brus, Sabalito, Zona Protectora Las Tablas, 13 km al noreste de Lucha, Sitio Coto Brus, entre Río Surá y Quebrada Sutú, Finca de Miguel Sandí, <named-content xmlns:xlink="http://www.w3.org/1999/xlink" content-type="dwc:verbatimCoordinates" xlink:type="simple"><named-content content-type="geo-json" specific-use="{&#34;type&#34;:&#34;Point&#34;,&#34;coordinates&#34;:[-82.741917,8.946139]}" id="NCID0ERIAG" xlink:type="simple">8°56'46.1"N, 82°44'30.9"W</named-content></named-content>, 1778 m, bosque pluvial montano bajo, epífitas en potreros arbolados, 6 June 2010, <italic>D. Bogarín &amp; A.P. Karremans 7718</italic> (Fig. <xref ref-type="fig" rid="F6">6E, H, N</xref>). Same locality and date, <italic>D. Bogarín 7742 &amp; A.P. Karremans</italic> (Fig. <xref ref-type="fig" rid="F6">6B</xref>). Same locality and date, <italic>D. Bogarín 7743 &amp; A.P. Karremans</italic> (Fig. <xref ref-type="fig" rid="F6">6D</xref>). • Límite entre Limón y Puntarenas: Talamanca-Buenos Aires, Bratsi-Potrero Grande, Parque Internacional La Amistad, Sector Altamira, sendero al Valle del Silencio, Cerro Hoffman, sobre la divisoria de aguas, <named-content xmlns:xlink="http://www.w3.org/1999/xlink" content-type="dwc:verbatimCoordinates" xlink:type="simple"><named-content content-type="geo-json" specific-use="{&#34;type&#34;:&#34;Point&#34;,&#34;coordinates&#34;:[-82.977147,9.093944]}" id="NCID0ELJAG" xlink:type="simple">9°05'38.2"N, 82°58'37.73"W</named-content></named-content>, 2553 m, bosque pluvial montano, 14 August 2012, fl. in cult. 7 February 2019, <italic>D. Bogarín 9806, M. Fernández, J. Godínez, A.P. Karremans, J. Kruizinga &amp; C. Smith</italic> (<abbrev xmlns:xlink="http://www.w3.org/1999/xlink" xlink:title="Lankester Botanical Garden" id="ABBRID0ESJAG" xlink:type="simple">JBL</abbrev>-spirit, A0216!, Fig. <xref ref-type="fig" rid="F6">6F, O</xref>). • Puntarenas: Coto Brus, Sabalito, Zona Protectora Las Tablas, 13 km al noreste de Lucha, Sitio Coto Brus, <named-content xmlns:xlink="http://www.w3.org/1999/xlink" content-type="dwc:verbatimCoordinates" xlink:type="simple"><named-content content-type="geo-json" specific-use="{&#34;type&#34;:&#34;Point&#34;,&#34;coordinates&#34;:[-82.741917,8.946139]}" id="NCID0E4JAG" xlink:type="simple">8°56'46.1"N, 82°44'30.9"W</named-content></named-content>, 1778 m, finca “El Capricho” de Miguel Sandí, principalmente en árboles de <italic><tp:taxon-name><tp:taxon-name-part taxon-name-part-type="genus" reg="Quercus">Quercus</tp:taxon-name-part></tp:taxon-name></italic> en las lomas y potreros al margen del río Sutú, bosque muy húmedo premontano, 6 October 2010, <italic>M. Fernández 382, R.L. Dressler, D. Bogarín &amp; F. Pupulin</italic> [<abbrev xmlns:xlink="http://www.w3.org/1999/xlink" xlink:title="Lankester Botanical Garden" id="ABBRID0ELKAG" xlink:type="simple">JBL</abbrev>-spirit, D5618!, A0209! (fl. in cult. 5 February 2019), Fig. <xref ref-type="fig" rid="F6">6G, L</xref>]. Same locality and date, <italic>M. Fernández 385, R.L. Dressler, D. Bogarín &amp; F. Pupulin</italic> (Fig. <xref ref-type="fig" rid="F6">6A</xref>). • Puntarenas: Buenos Aires, Buenos Aires, Olán, camino a los cerros Utyúm en bosque maduro, <named-content xmlns:xlink="http://www.w3.org/1999/xlink" content-type="dwc:verbatimCoordinates" xlink:type="simple"><named-content content-type="geo-json" specific-use="{&#34;type&#34;:&#34;Point&#34;,&#34;coordinates&#34;:[-83.213533,9.301261]}" id="NCID0E3KAG" xlink:type="simple">9°18'04.54"N, 83°12'48.72"W</named-content></named-content>, 2129 m, bosque pluvial montano bajo, 16 January 2017, <italic>M. Díaz 305, D. Bogarín, M. Cedeño, I. Chinchilla, A.P. Karremans, P. Lehmann y O. Zúñiga</italic> [<abbrev xmlns:xlink="http://www.w3.org/1999/xlink" xlink:title="Lankester Botanical Garden" id="ABBRID0EDLAG" xlink:type="simple">JBL</abbrev>-spirit, A0560! (fl. in cult. 8 October 2021), A0575! (fl. in cult. 3 November 2021), Fig. <xref ref-type="fig" rid="F6">6S–T</xref>]. • Puntarenas: Buenos Aires, Potrero Grande, Altamira, Parque Internacional La Amistad, Sector Altamira,, sendero al Valle del Silencio, ca. 1 km después de Cerro Quemado, <named-content xmlns:xlink="http://www.w3.org/1999/xlink" content-type="dwc:verbatimCoordinates" xlink:type="simple"><named-content content-type="geo-json" specific-use="{&#34;type&#34;:&#34;Point&#34;,&#34;coordinates&#34;:[-82.977056,9.077417]}" id="NCID0EOLAG" xlink:type="simple">9°04'38.7"N, 82°58'37.4"W</named-content></named-content>, 2284 m, bosque pluvial montano, 14 August 2012, <italic>A.P. Karremans 5685, D. Bogarín, M. Fernández, J. Godínez, J. Kruizinga &amp; C.M. Smith</italic> (Fig. <xref ref-type="fig" rid="F6">6M</xref>). • Puntarenas: Coto Brus, Sabalito, Zona Protectora Las Tablas, 13 km NE of Lucha, Sitio Coto Brus, finca Sandí “El Capricho”, <named-content xmlns:xlink="http://www.w3.org/1999/xlink" content-type="dwc:verbatimCoordinates" xlink:type="simple"><named-content content-type="geo-json" specific-use="{&#34;type&#34;:&#34;Point&#34;,&#34;coordinates&#34;:[-82.741917,8.946139]}" id="NCID0E3LAG" xlink:type="simple">8°56'46.1"N, 82°44'30.9"W</named-content></named-content>, 1778 m, epiphytic, mostly on <italic><tp:taxon-name><tp:taxon-name-part taxon-name-part-type="genus" reg="Quercus">Quercus</tp:taxon-name-part></tp:taxon-name></italic> sp. in pastures and along the river Sutú, wet premontane forest, 6 October 2010, <italic>F. Pupulin 7887, D. Bogarín, R.L. Dressler &amp; M. Fernández</italic> (Fig. <xref ref-type="fig" rid="F6">6Q</xref>). Same locality and date, fl. in cult. 6 December 2012, <italic>F. Pupulin et al. 7910</italic> (<abbrev xmlns:xlink="http://www.w3.org/1999/xlink" xlink:title="Lankester Botanical Garden" id="ABBRID0EQMAG" xlink:type="simple">JBL</abbrev>-spirit, D5640!, Fig. <xref ref-type="fig" rid="F6">6K</xref>). Same locality and date, <italic>F. Pupulin et al. 7893</italic> (<abbrev xmlns:xlink="http://www.w3.org/1999/xlink" xlink:title="Lankester Botanical Garden" id="ABBRID0E1MAG" xlink:type="simple">JBL</abbrev>-spirit, Fig. <xref ref-type="fig" rid="F6">6J</xref>). • Puntarenas: Coto Brus, Sabalito, Finca Las Tinieblas, propiedad de Billen Gamboa, filas hacia el norte del potrero principal. <named-content xmlns:xlink="http://www.w3.org/1999/xlink" content-type="dwc:verbatimCoordinates" xlink:type="simple"><named-content content-type="geo-json" specific-use="{&#34;type&#34;:&#34;Point&#34;,&#34;coordinates&#34;:[-82.748639,8.923778]}" id="NCID0EFNAG" xlink:type="simple">8°55'25.6"N, 82°44'55.1"W</named-content></named-content>, altitud 1975 m. Bosques maduros dominados por <italic><tp:taxon-name><tp:taxon-name-part taxon-name-part-type="genus" reg="Quercus">Quercus</tp:taxon-name-part></tp:taxon-name></italic> spp. 10 December 2023, fl. in cult. 9 September 2024, <italic>L. Álvarez 1404, B. Gamboa, M. Mata-Quirós, G. Ramírez, F. Rodríguez, J. H. Flores</italic> (<abbrev xmlns:xlink="http://www.w3.org/1999/xlink" xlink:title="Lankester Botanical Garden" id="ABBRID0ETNAG" xlink:type="simple">JBL</abbrev>-spirit!).</p><fig id="F6" position="float" orientation="portrait"><object-id xmlns:xlink="http://www.w3.org/1999/xlink" content-type="doi" xlink:type="simple">10.3897/phytokeys.256.140316.figure6</object-id><object-id xmlns:xlink="http://www.w3.org/1999/xlink" content-type="arpha" xlink:type="simple">F647D1B6-3717-5203-A7C8-C21EABB8ECCD</object-id><label>Figure 6.</label><caption><p>Floral variation in <italic><tp:taxon-name><tp:taxon-name-part taxon-name-part-type="genus" reg="Pleurothallis">Pleurothallis</tp:taxon-name-part><tp:taxon-name-part taxon-name-part-type="species" reg="pridgeoniana">pridgeoniana</tp:taxon-name-part></tp:taxon-name></italic><bold>A</bold><italic>Fernández 385</italic><bold>B</bold><italic>Bogarin 7742</italic><bold>C</bold><italic>Karremans s.n.</italic><bold>D</bold><italic>Bogarín 7743</italic><bold>E</bold><italic>Bogarín 7718</italic><bold>F</bold><italic>Bogarín 9806</italic><bold>G</bold><italic>Fernández 382</italic><bold>H</bold><italic>Bogarin 7718</italic><bold>I</bold><italic>Karremans 2829</italic><bold>J</bold><italic>Pupulin 7893</italic><bold>K</bold><italic>Pupulin 7910</italic><bold>L</bold><italic>Fernández 382</italic><bold>M</bold><italic>Karremans 5685</italic><bold>N</bold><italic>Bogarin 7718</italic><bold>O</bold><italic>Bogarin 9806</italic><bold>P</bold><italic>Karremans s.n</italic>. <bold>Q</bold><italic>Pupulin 7887</italic><bold>R</bold><italic>Chinchilla 5865</italic><bold>S, T</bold><italic>Diaz 305</italic>. Photographs by the authors.</p></caption><graphic xmlns:xlink="http://www.w3.org/1999/xlink" xlink:href="phytokeys-256-197_article-140316__-g006.jpg" position="float" orientation="portrait" xlink:type="simple" id="oo_1341350.jpg"><uri content-type="original_file" xlink:type="simple">https://binary.pensoft.net/fig/1341350</uri></graphic></fig></tp:treatment-sec><tp:treatment-sec sec-type="Eponymy" id="SECID0E2QAG"><title>Eponymy.</title><p>Honoring the English botanist Alec M. Pridgeon, renowned worldwide for his seminal research on orchid anatomy and phylogenetics, including <tp:taxon-name><tp:taxon-name-part taxon-name-part-type="subfamily">Pleurothallidinae</tp:taxon-name-part></tp:taxon-name>. A founding editor of the journal <italic><tp:taxon-name><tp:taxon-name-part taxon-name-part-type="genus" reg="Pleurothallis"/><tp:taxon-name-part taxon-name-part-type="series" reg="Lindleyana">Lindleyana</tp:taxon-name-part></tp:taxon-name></italic> and main editor of the monumental series of books <italic>Genera Orchidacearum</italic>, which laid the foundation for the contemporary understanding of orchid relationships.</p></tp:treatment-sec><tp:treatment-sec sec-type="phenology" id="SECID0EPRAG"><title>Phenology.</title><p>Plants in cultivation have been recorded in flower virtually year-round, with flowering peaks in November and February, coinciding in Costa Rica with the end of the rainy season and the beginning of the dry season.</p></tp:treatment-sec><tp:treatment-sec sec-type="distribution" id="SECID0EURAG"><title>Distribution and ecology.</title><p>Currently known only from southern Costa Rica and western Panama, where plants grow either epiphytically or terrestrially on organic matter in oak forests at high elevations, around 1800–2550 m. <italic><tp:taxon-name><tp:taxon-name-part taxon-name-part-type="genus" reg="Pleurothallis">Pleurothallis</tp:taxon-name-part><tp:taxon-name-part taxon-name-part-type="species" reg="pridgeoniana">pridgeoniana</tp:taxon-name-part></tp:taxon-name></italic> is locally abundant at high elevations on the Cordillera de Talamanca, in the Puntarenas (Costa Rica) and Chiriquí (Panama) provinces respectively. This notoriously prolific species is often found forming large pending mats or clumps in primary and mature forests.</p></tp:treatment-sec><tp:treatment-sec sec-type="notes" id="SECID0EFSAG"><title>Notes.</title><p><italic><tp:taxon-name><tp:taxon-name-part taxon-name-part-type="genus" reg="Pleurothallis">Pleurothallis</tp:taxon-name-part><tp:taxon-name-part taxon-name-part-type="species" reg="pridgeoniana">pridgeoniana</tp:taxon-name-part></tp:taxon-name></italic> is easily recognized by the large bushy habit derived from constitutive prolification, in which each ramicaul eventually produces vegetative growths apically, thus originating chains of multiple ramicauls (Fig. <xref ref-type="fig" rid="F7">7</xref>). The new species seems to be vegetatively most similar to <italic><tp:taxon-name><tp:taxon-name-part taxon-name-part-type="genus" reg="Pleurothallis">P.</tp:taxon-name-part><tp:taxon-name-part taxon-name-part-type="species" reg="vinealis">vinealis</tp:taxon-name-part></tp:taxon-name></italic> from Colombia and Ecuador, which <xref ref-type="bibr" rid="B19">Luer (2005)</xref> distinguished by its unique vine-like habit, with prolific ramicauls that twine and branch, apparently attaining more than a meter in length. From <italic><tp:taxon-name><tp:taxon-name-part taxon-name-part-type="genus" reg="Pleurothallis">P.</tp:taxon-name-part><tp:taxon-name-part taxon-name-part-type="species" reg="vinealis">vinealis</tp:taxon-name-part></tp:taxon-name></italic>, <italic><tp:taxon-name><tp:taxon-name-part taxon-name-part-type="genus" reg="Pleurothallis">P.</tp:taxon-name-part><tp:taxon-name-part taxon-name-part-type="species" reg="pridgeoniana">pridgeoniana</tp:taxon-name-part></tp:taxon-name></italic> can be distinguished by the significantly shorter plants, up to 30 cm long (vs. exceeding a meter), the shorter ramicauls 7.5–26.0 cm (vs. up to 40 cm long), the significantly smaller flowers, dorsal sepal 6.8–7.0 × 3.3–3.4 mm (vs. 11–14 × 4.5–5.5 mm), synsepal 5.5–6.5 × 4.1–4.2 mm (vs. 11–14 × 4.5–5.5 mm), lip triangular-ovate (vs. oblong), 2.4–2.6 × 1.6–1.7 mm (vs. 5.5–6.5 × 3 mm). The flowers are transparent yellow, with a rose to purple suffusion (vs. brown), the lip is triangular-ovate (vs. oblong) the margins glandular (vs. denticulate), slightly raised but lacking a central sulcus (vs. notably sulcate).</p><fig id="F7" position="float" orientation="portrait"><object-id xmlns:xlink="http://www.w3.org/1999/xlink" content-type="doi" xlink:type="simple">10.3897/phytokeys.256.140316.figure7</object-id><object-id xmlns:xlink="http://www.w3.org/1999/xlink" content-type="arpha" xlink:type="simple">DEC56D82-CFCB-5278-9FF7-3E895E5EB672</object-id><label>Figure 7.</label><caption><p><italic><tp:taxon-name><tp:taxon-name-part taxon-name-part-type="genus" reg="Pleurothallis">Pleurothallis</tp:taxon-name-part><tp:taxon-name-part taxon-name-part-type="species" reg="pridgeoniana">pridgeoniana</tp:taxon-name-part></tp:taxon-name></italic> Karremans, Bogarín &amp; Pupulin in its natural habitat in Valle del Silencio on the southern Talamanca range in Costa Rica, close to the border with Panama <bold>A</bold> general overview of the prolific growth habit and asexual production of new units <bold>B</bold> detail of a flowering plant. Photographs by APK.</p></caption><graphic xmlns:xlink="http://www.w3.org/1999/xlink" xlink:href="phytokeys-256-197_article-140316__-g007.jpg" position="float" orientation="portrait" xlink:type="simple" id="oo_1341351.jpg"><uri content-type="original_file" xlink:type="simple">https://binary.pensoft.net/fig/1341351</uri></graphic></fig><p>Florally, the non-prolific <italic><tp:taxon-name><tp:taxon-name-part taxon-name-part-type="genus" reg="Pleurothallis">Pleurothallis</tp:taxon-name-part><tp:taxon-name-part taxon-name-part-type="species" reg="applanata">applanata</tp:taxon-name-part></tp:taxon-name></italic> Luer &amp; Dalström and <italic><tp:taxon-name><tp:taxon-name-part taxon-name-part-type="genus" reg="Pleurothallis">P.</tp:taxon-name-part><tp:taxon-name-part taxon-name-part-type="species" reg="undulata">undulata</tp:taxon-name-part></tp:taxon-name></italic> Poepp. &amp; Endl. (following <xref ref-type="bibr" rid="B19">Luer 2005</xref>) are reminiscent of <italic><tp:taxon-name><tp:taxon-name-part taxon-name-part-type="genus" reg="Pleurothallis">P.</tp:taxon-name-part><tp:taxon-name-part taxon-name-part-type="species" reg="pridgeoniana">pridgeoniana</tp:taxon-name-part></tp:taxon-name></italic>. The new species can be distinguished from the former, a species from Ecuador and Peru, by longer ramicauls (up to 26 vs. 12 cm), the smaller flowers, with shorter sepals (5.5–7.0 vs. 9.5–10.0 mm long), narrower (0.6–0.7 vs. 1 mm long), glandular petals, with erose margins (vs. smooth, entire), the shorter and narrower (2.4–2.6 × 1.6–1.7 vs. 4.5 × 2.2 mm) lip, shortly apiculate (vs. obtuse), and erect, subrectangular column, (vs. dorsally compressed on a plane with the lip). From the latter, endemic to Peru, it can be distinguished by the shorter (5.5–6.5 vs. 6–9 mm) synsepal, naturally drooping petals (vs. horizontal to elevated), and the shorter lip (2.4–2.6 vs. 3.0–4.0 mm), with a pair of shoulder-like basal lobes (vs. lip unlobed).</p></tp:treatment-sec><ref-list><ref id="B19"><mixed-citation xmlns:xlink="http://www.w3.org/1999/xlink" xlink:type="simple"><person-group><name name-style="western"><surname>Luer</surname><given-names>CA</given-names></name></person-group> (<year>2005</year>) <article-title>Icones Pleurothallidinarum XXVII. <italic><tp:taxon-name><tp:taxon-name-part taxon-name-part-type="genus">Dryadella</tp:taxon-name-part></tp:taxon-name></italic> and <tp:taxon-name><tp:taxon-name-part taxon-name-part-type="genus">Acronia</tp:taxon-name-part><tp:taxon-name-part taxon-name-part-type="infraspecific-rank">sect.</tp:taxon-name-part><tp:taxon-name-part taxon-name-part-type="section">Macrophyllaceae-Fasciculatae</tp:taxon-name-part></tp:taxon-name>.</article-title><source>Monographs in Systematic Botany, Missouri Botanical Garden</source><volume>103</volume>: <fpage>1</fpage>–<lpage>311</lpage>.</mixed-citation></ref></ref-list></tp:taxon-treatment>
