# Supplementary material for: ﻿Three new species of Pleurothallis (Orchidaceae) from Costa Rica and Panama, with a note on asexual reproduction by prolification in Pleurothallidinae
Source: PhytoKeys. 2025 May 29;256:197–220. doi: 10.3897/phytokeys.256.140316 (PMC12142217; doi:10.3897/phytokeys.256.140316)
Supplement: XML Treatment for Pleurothallis winkeliana [file phytokeys.256.140316-treatment3.xml]

<!DOCTYPE tp:taxon-treatment
  PUBLIC "-//TaxonX//DTD Taxonomic Treatment Publishing DTD v0 20100105//EN" "tax-treatment-NSO.dtd">
<tp:taxon-treatment xmlns:tp="http://www.plazi.org/taxpub"><tp:treatment-meta><kwd-group><label>Taxon classification</label><kwd>
              <named-content content-type="kingdom">Plantae</named-content>
            </kwd><kwd>
              <named-content content-type="order">Asparagales</named-content>
            </kwd><kwd>
              <named-content content-type="family">Orchidaceae</named-content>
            </kwd></kwd-group><mixed-citation publication-type="journal"><person-group><name><surname>Karremans</surname><given-names>Adam P.</given-names></name><name><surname>Pupulin</surname><given-names>Franco</given-names></name><name><surname>Gange</surname><given-names>John</given-names></name><name><surname>Bogarín</surname><given-names>Diego</given-names></name></person-group><article-title>﻿Three new species of <italic><tp:taxon-name><tp:taxon-name-part taxon-name-part-type="genus" reg="Pleurothallis">Pleurothallis</tp:taxon-name-part></tp:taxon-name></italic> (<tp:taxon-name><tp:taxon-name-part taxon-name-part-type="family">Orchidaceae</tp:taxon-name-part></tp:taxon-name>) from Costa Rica and Panama, with a note on asexual reproduction by prolification in <tp:taxon-name><tp:taxon-name-part taxon-name-part-type="subfamily">Pleurothallidinae</tp:taxon-name-part></tp:taxon-name></article-title><source>PhytoKeys</source><day>29</day><month>05</month><year>2025</year><volume>256</volume><fpage>197</fpage><lpage>220</lpage><pub-id pub-id-type="doi">10.3897/phytokeys.256.140316</pub-id></mixed-citation></tp:treatment-meta><tp:nomenclature><label>﻿</label><tp:taxon-name>
            <object-id xmlns:xlink="http://www.w3.org/1999/xlink" content-type="arpha" xlink:type="simple">07227E51-075C-56C5-99C4-C8EC5704B31E</object-id>
            <tp:taxon-name-part taxon-name-part-type="genus" reg="Pleurothallis">Pleurothallis</tp:taxon-name-part>
            <tp:taxon-name-part taxon-name-part-type="species" reg="winkeliana">winkeliana</tp:taxon-name-part>
            <object-id xmlns:xlink="http://www.w3.org/1999/xlink" content-type="ipni" xlink:type="simple">urn:lsid:ipni.org:names:77362477-1</object-id>
          </tp:taxon-name><tp:taxon-authority>Karremans, Bogarín &amp; Pupulin</tp:taxon-authority><tp:taxon-status xmlns:xlink="http://www.w3.org/1999/xlink" xlink:type="simple">sp. nov.</tp:taxon-status></tp:nomenclature><tp:treatment-sec sec-type="material" id="SECID0ELXAG"><title>Type.</title><p>Costa Rica. • Puntarenas: Coto Brus, Sabalito, Zona Protectora Las Tablas, 13 km al noreste de Lucha, Sitio Coto Brus, entre Río Surá y Quebrada Sutú, Finca de Miguel Sandí, <named-content xmlns:xlink="http://www.w3.org/1999/xlink" content-type="dwc:verbatimCoordinates" xlink:type="simple"><named-content content-type="geo-json" specific-use="{&#34;type&#34;:&#34;Point&#34;,&#34;coordinates&#34;:[-82.741917,8.946139]}" id="NCID0EUXAG" xlink:type="simple">8°56'46.1"N, 82°44'30.9"W</named-content></named-content>, 1778 m, bosque pluvial montano bajo, epífita en potreros arbolados, 20 April 2012, fl. in cult. 25 June 2012, <italic>A.P. Karremans &amp; J. Geml 5403</italic> (holotype: <abbrev xmlns:xlink="http://www.w3.org/1999/xlink" xlink:title="Lankester Botanical Garden" id="ABBRID0E2XAG" xlink:type="simple">JBL</abbrev>-spirit, E0966!; Figs <xref ref-type="fig" rid="F8">8</xref>, <xref ref-type="fig" rid="F9">9A–E</xref>).</p><fig id="F8" position="float" orientation="portrait"><object-id xmlns:xlink="http://www.w3.org/1999/xlink" content-type="doi" xlink:type="simple">10.3897/phytokeys.256.140316.figure8</object-id><object-id xmlns:xlink="http://www.w3.org/1999/xlink" content-type="arpha" xlink:type="simple">E6FF2144-6B05-5A39-B140-5126F7849039</object-id><label>Figure 8.</label><caption><p><italic><tp:taxon-name><tp:taxon-name-part taxon-name-part-type="genus" reg="Pleurothallis">Pleurothallis</tp:taxon-name-part><tp:taxon-name-part taxon-name-part-type="species" reg="winkeliana">winkeliana</tp:taxon-name-part></tp:taxon-name></italic> Karremans, Bogarín &amp; Pupulin <bold>A</bold> habit showing some prolific vegetative growths <bold>B</bold> flower <bold>C</bold> dissected perianth (dorsal sepal, two lateral petals, two lateral sepals fused into a synsepal and a view of the lip) <bold>D</bold> two views of the lip <bold>E</bold> column and lip, lateral view <bold>F</bold> column and ovary, ventral, dorsal and lateral views <bold>G</bold> anther cap and two views of the pollinarium. <abbrev xmlns:xlink="http://www.w3.org/1999/xlink" xlink:title="Lankester Composite Digital Plates" id="ABBRID0EIZAG" xlink:type="simple">LCDP</abbrev> prepared by FP based on <italic>Karremans 5403</italic>.</p></caption><graphic xmlns:xlink="http://www.w3.org/1999/xlink" xlink:href="phytokeys-256-197_article-140316__-g008.jpg" position="float" orientation="portrait" xlink:type="simple" id="oo_1341352.jpg"><uri content-type="original_file" xlink:type="simple">https://binary.pensoft.net/fig/1341352</uri></graphic></fig><fig id="F9" position="float" orientation="portrait"><object-id xmlns:xlink="http://www.w3.org/1999/xlink" content-type="doi" xlink:type="simple">10.3897/phytokeys.256.140316.figure9</object-id><object-id xmlns:xlink="http://www.w3.org/1999/xlink" content-type="arpha" xlink:type="simple">2429D619-7201-588E-B20E-F1461E8BC0A4</object-id><label>Figure 9.</label><caption><p><italic><tp:taxon-name><tp:taxon-name-part taxon-name-part-type="genus" reg="Pleurothallis">Pleurothallis</tp:taxon-name-part><tp:taxon-name-part taxon-name-part-type="species" reg="winkeliana">winkeliana</tp:taxon-name-part></tp:taxon-name></italic> Karremans, Bogarín &amp; Pupulin showing some floral variation <bold>A–E</bold><italic>Karremans 5403</italic><bold>F</bold><italic>Bogarín 9138</italic><bold>G</bold><italic>Bogarín 9140</italic>. Photographs by the authors.</p></caption><graphic xmlns:xlink="http://www.w3.org/1999/xlink" xlink:href="phytokeys-256-197_article-140316__-g009.jpg" position="float" orientation="portrait" xlink:type="simple" id="oo_1341353.jpg"><uri content-type="original_file" xlink:type="simple">https://binary.pensoft.net/fig/1341353</uri></graphic></fig></tp:treatment-sec><tp:treatment-sec sec-type="diagnosis" id="SECID0EX1AG"><title>Diagnosis.</title><p>Morphologically closely resembling <italic><tp:taxon-name><tp:taxon-name-part taxon-name-part-type="genus" reg="Pleurothallis">P.</tp:taxon-name-part><tp:taxon-name-part taxon-name-part-type="species" reg="longipetala">longipetala</tp:taxon-name-part></tp:taxon-name></italic> Bogarín &amp; Belfort, but distinguished by the occasionally prolific plant that produces clumps of ramicauls (vs. non-prolific), the proportionally broader (ratio length:width = 2:1 vs 3:1) leaves, cordate in shape (vs. narrowly ovate-lanceolate) with overlapping basal lobes (vs. basal lobes non-overlapping), the smaller flower (&lt;1.5 vs &gt; 2 .0 cm), the shorter and narrower petals (5.4–5.7 × 0.7–0.8 vs. 7.9–8.6 × 1.6–1.7 mm) and by the lip, which is pendent and perpendicular to the column (vs erect, parallel to the column), and obscurely glandular (vs. thickly verrucose).</p></tp:treatment-sec><tp:treatment-sec sec-type="description" id="SECID0EI2AG"><title>Description.</title><p>Epiphytic, caespitose, occasionally prolific, erect to suberect herb, up to 25 cm tall. <bold><italic>Roots</italic></bold> flexuous, thin, ca. 1 mm in diameter, densely spaced, appearing fasciculate. <bold><italic>Primary ramicauls</italic></bold> erect to suberect, slender, up to 9.0–23.0 cm long, with 2 tubular, tightly adpressed, papyraceous sheaths, up to 2.5–4.3 cm long, one close to the base, and another reaching the middle of the ramicaul. <bold><italic>Secondary ramicauls</italic></bold> 1.0–3.5 cm long, produced profusely from the floral meristem on the apex of primary ramicaul, being able to produce clumps of multiple ramicauls before severing naturally. <bold><italic>Leaves</italic></bold> horizontal to suberect, coriaceous, sessile, cordate, acute, with the basal lobes confluent to overlapping. Blades of primary ramicauls 4.0–9.6 × 1.5–4.0 cm, blades on secondary ramicauls 1.5–5.4 × 0.6–1.7 cm. <bold><italic>Inflorescences</italic></bold> persistent, forming successive multi-flowered coflorescences with a single open flower, subtended by a nearly prostrate or suberect spathe which appears deeply torn over time, ca. 1 cm long; pedicels terete, pale gray-yellow, with irregular black flecks. <bold><italic>Ovary</italic></bold> slightly clavate, bent, 3.0–3.2 mm long, green, with occasional black dots. <bold><italic>Flowers</italic></bold> spreading, transparent purple, with dark purple petals and lip, a whitish column, suffused with pink, and a yellowish anther cap. <bold><italic>Dorsal sepal</italic></bold> elliptic, acute, 3-veined, 8.5 × 4.0–4.2 mm. <bold><italic>Lateral sepals</italic></bold> connate in a narrowly ovate synsepal, acute, 4-veined, 7.3–7.8 × 4.7–4.8 mm. <bold><italic>Petals</italic></bold> linear, oblique, acute, 1-veined, 5.4–5.7 × 0.7–0.8 mm, with glandular margins. <bold><italic>Lip</italic></bold> triangular-ovate, resting on the synsepal, 2.6–2.8 × 2.3 mm, blade glandular, margins glandular-erose, acute, shortly apiculate, glenion a deep, oblong basal cavity. <bold><italic>Column</italic></bold> straight, transversely subrectangular, ca. 1.5 mm long, with a very short, glandular column foot, the anther and stigma apical. <bold><italic>Anther cap</italic></bold> ovate, cucullate, obtuse, 2-celled. <bold><italic>Pollinarium</italic></bold> composed of 2, narrowly ovate-pyriform pollinia, connected to a liquid, drop-like viscidium. <bold><italic>Fruits</italic></bold> and <bold><italic>seeds</italic></bold> unknown. This description is based on <italic>A.P. Karremans &amp; J. Geml 5403</italic>.</p></tp:treatment-sec><tp:treatment-sec sec-type="material" id="SECID0EA4AG"><title>Additional specimens examined.</title><p>Costa Rica. • Limón: Talamanca, Telire. Cordillera de Talamanca, Parque Internacional La Amistad (ACLA-C), sendero de la transtalamanca, bajando de la Fila Bugú hacia el Río Tapari, <named-content xmlns:xlink="http://www.w3.org/1999/xlink" content-type="dwc:verbatimCoordinates" xlink:type="simple"><named-content content-type="geo-json" specific-use="{&#34;type&#34;:&#34;Point&#34;,&#34;coordinates&#34;:[-83.186667,9.446667]}" id="NCID0EJ4AG" xlink:type="simple">09°26'48.00"N, 83°11'12.00"W</named-content></named-content>, 1380 m, bosque pluvial premontano, bosque primario, epífita, a media luz, collected 27 April 2017, <italic>I. Chinchilla 3408, A.P. Karremans, G. Rojas-Alvarado, M. Cedeño, E. Kaes &amp; O. Zúñiga</italic> [<abbrev xmlns:xlink="http://www.w3.org/1999/xlink" xlink:title="Lankester Botanical Garden" id="ABBRID0EQ4AG" xlink:type="simple">JBL</abbrev>-spirit, J0784! (prepared 14 May 2018), A0366! (prepared 2 May 2019)]. • Puntarenas: Buenos Aires, Potrero Grande, Altamira, Parque Internacional La Amistad, Sector Altamira, sendero al Valle del Silencio, cerca Cerro Hoffman, <named-content xmlns:xlink="http://www.w3.org/1999/xlink" content-type="dwc:verbatimCoordinates" xlink:type="simple"><named-content content-type="geo-json" specific-use="{&#34;type&#34;:&#34;Point&#34;,&#34;coordinates&#34;:[-82.976778,9.082278]}" id="NCID0EX4AG" xlink:type="simple">9°04'56.2"N, 82°58'36.4"W</named-content></named-content>, 2347 m, bosque pluvial montano, 30 August 2011, <italic>D. Bogarín 9138 &amp; A.P. Karremans</italic> (Fig. <xref ref-type="fig" rid="F9">9F</xref>). Same locality and date, <italic>D. Bogarín 9140 &amp; A.P. Karremans</italic> (Fig. <xref ref-type="fig" rid="F9">9F</xref>). • Puntarenas: Coto Brus, Sabalito, Zona Protectora Las Tablas, 13 km al noreste de Lucha, Sitio Coto Brus, entre Río Surá y Quebrada Sutú, Finca de Miguel Sandí, <named-content xmlns:xlink="http://www.w3.org/1999/xlink" content-type="dwc:verbatimCoordinates" xlink:type="simple"><named-content content-type="geo-json" specific-use="{&#34;type&#34;:&#34;Point&#34;,&#34;coordinates&#34;:[-82.741917,8.946139]}" id="NCID0EL5AG" xlink:type="simple">8°56'46.1"N, 82°44'30.9"W</named-content></named-content>, 1778 m, bosque pluvial montano bajo, epífita en potreros arbolados, collected 20 April 2012, <italic>A.P. Karremans &amp; J. Geml 5403</italic> (<abbrev xmlns:xlink="http://www.w3.org/1999/xlink" xlink:title="Lankester Botanical Garden" id="ABBRID0ES5AG" xlink:type="simple">JBL</abbrev>-D6595! (prepared 9 January 2015), <abbrev xmlns:xlink="http://www.w3.org/1999/xlink" xlink:title="Lankester Botanical Garden" id="ABBRID0EW5AG" xlink:type="simple">JBL</abbrev>-A0237! (prepared 29 November 2018), <abbrev xmlns:xlink="http://www.w3.org/1999/xlink" xlink:title="Lankester Botanical Garden" id="ABBRID0E15AG" xlink:type="simple">JBL</abbrev>-A0250! (prepared 21 February 2019), <abbrev xmlns:xlink="http://www.w3.org/1999/xlink" xlink:title="Lankester Botanical Garden" id="ABBRID0E55AG" xlink:type="simple">JBL</abbrev>-J1024! (prepared 12 July 2016).</p></tp:treatment-sec><tp:treatment-sec sec-type="Eponymy" id="SECID0EC6AG"><title>Eponymy.</title><p>Honoring Dutch botanist Gab van Winkel (1955–2023), late editor of Orchideeën, journal of the Dutch Orchid Society (Nederlandse Orchideeën Vereniging), and director of the official website of the European Orchid Council (EOC). Gab has been recognized for devoting his life to the study of orchids (<xref ref-type="bibr" rid="B3">Anghelescu et al. 2024</xref>), and his untimely passing has been a great loss.</p></tp:treatment-sec><tp:treatment-sec sec-type="phenology" id="SECID0EM6AG"><title>Phenology.</title><p>Flowering of <italic><tp:taxon-name><tp:taxon-name-part taxon-name-part-type="genus" reg="Pleurothallis">P.</tp:taxon-name-part><tp:taxon-name-part taxon-name-part-type="species" reg="winkeliana">winkeliana</tp:taxon-name-part></tp:taxon-name></italic> has been recorded from November to July, mostly corresponding to the dry season in Costa Rica.</p></tp:treatment-sec><tp:treatment-sec sec-type="distribution" id="SECID0E46AG"><title>Distribution and ecology.</title><p>Currently known only from the southern Cordillera de Talamanca in Costa Rica, where plants grow epiphytically in primary forests at around 1400–2300 m of elevation. <italic><tp:taxon-name><tp:taxon-name-part taxon-name-part-type="genus" reg="Pleurothallis">Pleurothallis</tp:taxon-name-part><tp:taxon-name-part taxon-name-part-type="species" reg="winkeliana">winkeliana</tp:taxon-name-part></tp:taxon-name></italic> appears to be rare but is found on both watersheds of the Cordillera de Talamanca in southern Costa Rica, close to the Panamanian border, where it has been recorded in the neighboring Limón and Puntarenas provinces.</p></tp:treatment-sec><tp:treatment-sec sec-type="notes" id="SECID0EOABG"><title>Notes.</title><p><italic><tp:taxon-name><tp:taxon-name-part taxon-name-part-type="genus" reg="Pleurothallis">Pleurothallis</tp:taxon-name-part><tp:taxon-name-part taxon-name-part-type="species" reg="winkeliana">winkeliana</tp:taxon-name-part></tp:taxon-name></italic> belongs to the <italic><tp:taxon-name><tp:taxon-name-part taxon-name-part-type="genus" reg="Pleurothallis">P.</tp:taxon-name-part><tp:taxon-name-part taxon-name-part-type="species" reg="phyllocardia">phyllocardia</tp:taxon-name-part></tp:taxon-name></italic> assemblage (sensu <xref ref-type="bibr" rid="B27">Pupulin et al. 2021</xref>), characterized by presenting mostly narrow leaves, an erect to suberect, non prostrate spathaceous bract [except in <italic><tp:taxon-name><tp:taxon-name-part taxon-name-part-type="genus" reg="Pleurothallis">P.</tp:taxon-name-part><tp:taxon-name-part taxon-name-part-type="species" reg="adventurae">adventurae</tp:taxon-name-part></tp:taxon-name></italic> Karremans &amp; Bogarín (<xref ref-type="bibr" rid="B11">Karremans and Bogarín 2011</xref>: 112)], and coriaceous flowers that remain open after anthesis. In Costa Rica, this assemblage includes 13 species and a natural hybrid. <italic><tp:taxon-name><tp:taxon-name-part taxon-name-part-type="genus" reg="Pleurothallis">Pleurothallis</tp:taxon-name-part><tp:taxon-name-part taxon-name-part-type="species" reg="winkeliana">winkeliana</tp:taxon-name-part></tp:taxon-name></italic> is most similar to <italic><tp:taxon-name><tp:taxon-name-part taxon-name-part-type="genus" reg="Pleurothallis">P.</tp:taxon-name-part><tp:taxon-name-part taxon-name-part-type="species" reg="longipetala">longipetala</tp:taxon-name-part></tp:taxon-name></italic>, which was described from Tapantí in central Costa Rica, growing at an elevation of 1453 m. From the latter, <italic><tp:taxon-name><tp:taxon-name-part taxon-name-part-type="genus" reg="Pleurothallis">P.</tp:taxon-name-part><tp:taxon-name-part taxon-name-part-type="species" reg="winkeliana">winkeliana</tp:taxon-name-part></tp:taxon-name></italic> is mostly distinguished by the taller habit, and by its frequently prolific stems, that are topped by comparatively broad (ratio length:width = 2:1 vs 3:1) cordate leaves (vs. narrowly ovate-lanceolate), which bear overlapping (vs. non-overlapping) basal lobes. The flowers of <italic><tp:taxon-name><tp:taxon-name-part taxon-name-part-type="genus" reg="Pleurothallis">Pleurothallis</tp:taxon-name-part><tp:taxon-name-part taxon-name-part-type="species" reg="winkeliana">winkeliana</tp:taxon-name-part></tp:taxon-name></italic> are smaller, with the smaller petals (5.4–5.7 × 0.7–0.8 vs. 7.9–8.6 × 1.6–1.7 mm), distinctly narrower at the base (vs. broadened at the base), and the lip is geniculate at the base and held perpendicularly to the column (vs. straight, parallel), with the blade obscurely glandular (vs. thick verrucose). The new species is also reminiscent of <italic><tp:taxon-name><tp:taxon-name-part taxon-name-part-type="genus" reg="Pleurothallis">Pleurothallis</tp:taxon-name-part><tp:taxon-name-part taxon-name-part-type="species" reg="anthurioides">anthurioides</tp:taxon-name-part></tp:taxon-name></italic> A.Doucette from Costa Rica and Panama (<xref ref-type="bibr" rid="B27">Pupulin et al. 2021</xref>), but the flowers are much smaller (e.g. sepal length 7.3–8.5 vs. 12–19 mm, petals 5.4–5.7 × 0.7–0.8 vs. 10–13 × 3–4 mm), the petals are linear (vs. oblong) and the lip triangular-ovate (vs. oblong-peltate).</p></tp:treatment-sec><ref-list><ref id="B3"><mixed-citation xmlns:xlink="http://www.w3.org/1999/xlink" xlink:type="simple"><person-group><name name-style="western"><surname>Anghelescu</surname><given-names>NE</given-names></name><name name-style="western"><surname>Balogh</surname><given-names>L</given-names></name><name name-style="western"><surname>Balogh</surname><given-names>M</given-names></name><name name-style="western"><surname>Kigyossy</surname><given-names>N</given-names></name><name name-style="western"><surname>Georgescu</surname><given-names>MI</given-names></name><name name-style="western"><surname>Petra</surname><given-names>SA</given-names></name><name name-style="western"><surname>Toma</surname><given-names>F</given-names></name><name name-style="western"><surname>Peticila</surname><given-names>AG</given-names></name></person-group> (<year>2024</year>) <italic><tp:taxon-name><tp:taxon-name-part taxon-name-part-type="genus">Gymnadenia</tp:taxon-name-part><tp:taxon-name-part taxon-name-part-type="species">winkeliana</tp:taxon-name-part></tp:taxon-name></italic>—a new orchid species to Romanian flora. Plants 13: 1363. <ext-link xlink:href="10.3390/plants13101363" ext-link-type="doi" xlink:type="simple">https://doi.org/10.3390/plants13101363</ext-link></mixed-citation></ref><ref id="B27"><mixed-citation xmlns:xlink="http://www.w3.org/1999/xlink" xlink:type="simple"><person-group><name name-style="western"><surname>Pupulin</surname><given-names>F</given-names></name><name name-style="western"><surname>Aguilar</surname><given-names>J</given-names></name><name name-style="western"><surname>Belfort-Oconitrillo</surname><given-names>N</given-names></name><name name-style="western"><surname>Díaz-Morales</surname><given-names>M</given-names></name><name name-style="western"><surname>Bogarín</surname><given-names>D</given-names></name></person-group> (<year>2021</year>) <article-title><italic>Florae costaricensis subtribui pleurothallidinis prodromus</italic> II - Systematics of the <italic><tp:taxon-name><tp:taxon-name-part taxon-name-part-type="genus">Pleurothallis</tp:taxon-name-part><tp:taxon-name-part taxon-name-part-type="species">cardiothallis</tp:taxon-name-part></tp:taxon-name></italic> and <italic><tp:taxon-name><tp:taxon-name-part taxon-name-part-type="genus">P.</tp:taxon-name-part><tp:taxon-name-part taxon-name-part-type="species">phyllocardia</tp:taxon-name-part></tp:taxon-name></italic> groups, and other related groups of <italic><tp:taxon-name><tp:taxon-name-part taxon-name-part-type="genus">Pleurothallis</tp:taxon-name-part></tp:taxon-name></italic> with large vegetative habit.</article-title><source>Harvard Papers in Botany</source><volume>26</volume>(<issue>1</issue>): <fpage>203</fpage>–<lpage>295</lpage>. <ext-link xlink:href="10.3100/hpib.v26iss1.2021.n14" ext-link-type="doi" xlink:type="simple">https://doi.org/10.3100/hpib.v26iss1.2021.n14</ext-link></mixed-citation></ref><ref id="B11"><mixed-citation xmlns:xlink="http://www.w3.org/1999/xlink" xlink:type="simple"><person-group><name name-style="western"><surname>Karremans</surname><given-names>AP</given-names></name><name name-style="western"><surname>Bogarín</surname><given-names>D</given-names></name></person-group> (<year>2011</year>) <article-title><italic><tp:taxon-name><tp:taxon-name-part taxon-name-part-type="genus">Pleurothallis</tp:taxon-name-part><tp:taxon-name-part taxon-name-part-type="species">adventurae</tp:taxon-name-part></tp:taxon-name></italic> (<tp:taxon-name><tp:taxon-name-part taxon-name-part-type="family">Orchidaceae</tp:taxon-name-part></tp:taxon-name>: <tp:taxon-name><tp:taxon-name-part taxon-name-part-type="subfamily">Pleurothallidinae</tp:taxon-name-part></tp:taxon-name>), eine neue art aus einer unerforschten region in Costa Rica.</article-title><source>OrchideenJournal</source><volume>18</volume>: <fpage>111</fpage>–<lpage>114</lpage>.</mixed-citation></ref></ref-list></tp:taxon-treatment>
